# Supplementary material for: Fatty acid profiles recorded in ocean prey and California salmonine eggs reveal maternal ocean diets linked to thiamine deficiency
Source: Conserv Physiol. 2026 Jun 10;14(1):coag037. doi: 10.1093/conphys/coag037 (PMC13253152; doi:10.1093/conphys/coag037)
Supplement: Web_Material_coag037 [file web_material_coag037.zip]

Archive with 2 entries (2 files):
- Ludwig Manuscript_SI Tables.xlsx
- Supplemtary materials.pdf
