# Supplementary material for: Fatty acid profiles recorded in ocean prey and California salmonine eggs reveal maternal ocean diets linked to thiamine deficiency
Source: Conserv Physiol. 2026 Jun 10;14(1):coag037. doi: 10.1093/conphys/coag037 (PMC13253152; doi:10.1093/conphys/coag037)
Supplement: Web_Material_coag037 [file web_material_coag037.zip › Ludwig Manuscript_SI Tables.xlsx]

## Sheet: SI Table 1
			Northern Anchovy			Pacific Herring			Krill			Market Squid			Rockfish
	Year		2020	2021	2022	2020	2021	2022	2020	2021	2022	2020	2021	2022	2020	2021	2022
	N		41	58	166	13	7	30	2	12	21	22	48	39	17	2	3
	SAFA	12:0	0.06 ± 0.04	0.06 ± 0.02	0.07 ± 0.02	0.05 ± 0.01	0.07 ± 0.02	0.07 ± 0.02	0.03 ± 0.01	0.03 ± 0.01	0.03 ± 0.01	0.02 ± 0.01	0.02 ± 0.01	0.03 ± 0.01	0.02 ± 0.01	0.02 ± 0.00	0.02 ± 0.00
		14:0	6.33 ± 0.81	5.89 ± 0.90	6.46 ± 1.19	4.03 ± 1.21	3.08 ± 0.63	4.74 ± 1.26	2.40 ± 0.94	2.93 ± 0.90	2.75 ± 0.55	2.58 ± 0.38	2.90 ± 0.38	2.97 ± 0.55	2.02 ± 0.49	2.53 ± 0.25	2.36 ± 0.93
		15:0	0.37 ± 0.10	0.41 ± 0.17	0.53 ± 0.15	0.35 ± 0.08	0.24 ± 0.04	0.43 ± 0.07	0.26 ± 0.03	0.24 ± 0.06	0.37 ± 0.12	0.31 ± 0.07	0.29 ± 0.07	0.34 ± 0.07	0.33 ± 0.04	0.24 ± 0.01	0.34 ± 0.04
		16:0	19.76 ± 1.24	17.67 ± 1.78	18.12 ± 1.74	21.65 ± 0.67	20.42 ± 0.68	20.05 ± 1.64	24.19 ± 3.58	23.36 ± 2.36	19.18 ± 1.52	23.51 ± 1.80	24.14 ± 1.27	23.77 ± 0.85	19.83 ± 0.85	20.74 ± 1.27	19.34 ± 0.46
		17:0	0.35 ± 0.15	0.38 ± 0.16	0.50 ± 0.18	0.38 ± 0.26	0.21 ± 0.05	0.30 ± 0.06	0.25 ± 0.16	0.20 ± 0.06	0.40 ± 0.10	0.46 ± 0.05	0.39 ± 0.10	0.46 ± 0.08	0.51 ± 0.04	0.31 ± 0.02	0.39 ± 0.01
		18:0	4.32 ± 0.74	4.07 ± 0.68	4.39 ± 0.72	4.99 ± 1.88	3.78 ± 0.38	3.32 ± 0.62	2.71 ± 1.63	1.75 ± 0.39	1.75 ± 0.44	4.67 ± 0.65	4.19 ± 0.59	4.36 ± 0.44	7.20 ± 0.69	6.86 ± 0.54	6.38 ± 0.73
		20:0	0.21 ± 0.31	0.18 ± 0.06	0.23 ± 0.11	0.25 ± 0.15	0.15 ± 0.02	0.21 ± 0.04	0.09 ± 0.05	0.08 ± 0.05	0.08 ± 0.02	0.07 ± 0.05	0.01 ± 0.03	0.06 ± 0.02	0.26 ± 0.03	0.15 ± 0.03	0.19 ± 0.03
	∑ SAFA		31.39 ± 7.19	28.65 ± 6.43	30.30 ± 6.60	31.71 ± 7.86	27.96 ± 7.41	29.12 ± 7.27	29.92 ± 8.86	28.58 ± 8.58	24.57 ± 6.99	31.60 ± 8.56	31.96 ± 8.79	31.99 ± 8.64	30.18 ± 7.31	30.83 ± 7.61	29.02 ± 7.08
	MUFA	16:1n-7	7.75 ± 1.32	7.09 ± 1.61	7.55 ± 1.49	5.95 ± 1.68	5.05 ± 1.35	6.13 ± 1.46	3.17 ± 1.40	4.77 ± 1.63	4.70 ± 1.07	0.88 ± 0.38	1.35 ± 0.52	1.12 ± 0.26	2.13 ± 0.40	4.70 ± 0.99	3.92 ± 2.01
		16:1n-9	0.13 ± 0.03	0.17 ± 0.07	0.22 ± 0.07	0.16 ± 0.05	0.14 ± 0.07	0.17 ± 0.05	0.07 ± 0.00	0.05 ± 0.02	0.12 ± 0.07	0.08 ± 0.06	0.07 ± 0.02	0.11 ± 0.02	0.24 ± 0.30	0.10 ± 0.00	0.20 ± 0.04
		18:1n-7	4.32 ± 0.74	3.92 ± 0.54	3.46 ± 0.65	3.83 ± 0.51	4.68 ± 0.39	3.88 ± 0.67	6.39 ± 0.97	6.75 ± 0.50	6.32 ± 0.91	2.28 ± 0.44	2.40 ± 0.63	1.89 ± 0.55	2.56 ± 0.24	4.13 ± 0.36	3.76 ± 0.92
		18:1n-9	8.92 ± 2.33	6.99 ± 1.66	7.97 ± 1.99	17.14 ± 6.84	18.89 ± 8.07	16.68 ± 3.84	10.31 ± 1.83	9.15 ± 0.91	9.95 ± 1.78	2.77 ± 0.51	3.33 ± 0.51	3.12 ± 0.36	8.43 ± 0.65	9.89 ± 1.34	9.26 ± 1.54
		20:1	0.76 ± 0.24	0.98 ± 0.42	1.59 ± 1.38	6.53 ± 3.98	5.23 ± 2.11	7.78 ± 3.35	0.41 ± 0.07	0.75 ± 0.58	1.12 ± 0.49	4.83 ± 0.90	4.55 ± 0.73	4.93 ± 0.68	1.04 ± 0.22	1.86 ± 0.64	1.48 ± 0.53
	∑ MUFA		21.89 ± 4.08	19.14 ± 3.36	20.79 ± 3.64	33.60 ± 6.61	33.99 ± 7.27	34.66 ± 6.46	20.36 ± 4.38	21.46 ± 3.96	22.21 ± 4.09	10.85 ± 1.88	11.71 ± 1.79	11.18 ± 1.90	14.39 ± 3.24	20.67 ± 3.73	18.63 ± 3.50
	PUFA	18:2n-6	0.89 ± 0.19	1.29 ± 0.28	1.27 ± 0.28	0.84 ± 0.14	0.69 ± 0.14	1.18 ± 0.26	1.63 ± 0.83	1.16 ± 0.43	1.85 ± 0.38	0.27 ± 0.12	0.28 ± 0.11	0.25 ± 0.06	0.74 ± 0.07	0.91 ± 0.23	1.68 ± 0.13
		18:3n-3	0.64 ± 0.14	0.61 ± 0.27	0.79 ± 0.23	0.43 ± 0.21	0.39 ± 0.11	0.94 ± 0.32	0.97 ± 0.36	0.58 ± 0.29	1.07 ± 0.31	0.13 ± 0.11	0.20 ± 0.12	0.14 ± 0.06	0.25 ± 0.07	0.45 ± 0.15	0.75 ± 0.12
		18:4n-3	3.58 ± 0.87	2.41 ± 0.54	3.17 ± 1.46	0.60 ± 0.39	0.27 ± 0.21	1.98 ± 0.97	2.73 ± 0.08	1.31 ± 0.66	1.39 ± 0.65	0.26 ± 0.19	0.34 ± 0.29	0.25 ± 0.16	1.04 ± 0.35	0.32 ± 0.08	2.21 ± 0.48
		20:2n-6	0.07 ± 0.04	0.13 ± 0.08	0.15 ± 0.05	0.17 ± 0.07	0.17 ± 0.05	0.16 ± 0.03	0.21 ± 0.02	0.17 ± 0.04	0.29 ± 0.06	0.28 ± 0.08	0.24 ± 0.06	0.28 ± 0.05	0.20 ± 0.02	0.16 ± 0.05	0.32 ± 0.12
		20:3n-3	0.14 ± 0.07	0.07 ± 0.04	0.29 ± 0.36	0.09 ± 0.11	0.14 ± 0.10	0.10 ± 0.04	0.18 ± 0.04	0.08 ± 0.05	0.16 ± 0.04	0.44 ± 0.18	0.65 ± 0.42	0.46 ± 0.14	0.07 ± 0.02	0.21 ± 0.02	0.10 ± 0.02
		20:4n-3	0.92 ± 0.28	0.76 ± 0.14	1.04 ± 0.68	0.39 ± 0.11	0.29 ± 0.06	0.56 ± 0.14	0.45 ± 0.04	0.39 ± 0.14	0.57 ± 0.19	0.16 ± 0.12	0.01 ± 0.05	0.12 ± 0.05	0.46 ± 0.14	0.49 ± 0.09	0.48 ± 0.17
		20:4n-6	0.60 ± 0.18	1.45 ± 0.24	1.25 ± 0.38	0.76 ± 0.22	0.88 ± 0.30	0.81 ± 0.31	1.25 ± 0.87	1.56 ± 0.91	2.05 ± 0.42	1.16 ± 0.28	0.89 ± 0.22	0.90 ± 0.23	2.63 ± 0.85	1.13 ± 0.40	1.37 ± 0.24
		20:5n-3	25.01 ± 3.09	22.78 ± 4.91	20.96 ± 4.56	10.72 ± 2.27	17.36 ± 2.84	11.92 ± 1.21	25.81 ± 0.14	29.29 ± 3.47	24.60 ± 3.12	19.14 ± 1.13	19.47 ± 1.76	18.06 ± 1.50	12.18 ± 1.43	21.46 ± 0.80	17.12 ± 3.53
		21:5n-3	0.64 ± 0.17	0.91 ± 0.31	0.75 ± 0.28	0.28 ± 0.21	0.56 ± 0.11	0.34 ± 0.06	0.54 ± 0.18	0.66 ± 0.26	0.61 ± 0.21	0.18 ± 0.07	0.28 ± 0.15	0.21 ± 0.15	0.06 ± 0.04	0.77 ± 0.04	0.50 ± 0.13
		22:5n-3	1.66 ± 0.38	2.20 ± 0.59	1.96 ± 0.45	0.91 ± 0.14	0.99 ± 0.27	0.69 ± 0.16	0.27 ± 0.01	0.43 ± 0.10	0.40 ± 0.21	0.39 ± 0.11	0.47 ± 0.13	0.37 ± 0.10	0.78 ± 0.15	1.70 ± 0.13	1.26 ± 0.13
		22:6n-3	12.55 ± 5.16	15.12 ± 7.17	17.29 ± 5.93	19.50 ± 7.16	16.32 ± 6.69	17.54 ± 5.56	15.68 ± 6.65	12.77 ± 3.27	20.22 ± 2.86	35.15 ± 2.15	33.19 ± 2.69	35.78 ± 2.14	37.03 ± 1.78	20.87 ± 0.64	26.58 ± 8.05
	∑ PUFA		46.72 ± 7.98	47.72 ± 7.89	48.91 ± 7.70	34.69 ± 6.28	38.05 ± 6.74	36.23 ± 5.90	49.72 ± 8.47	48.41 ± 9.08	53.22 ± 8.85	57.55 ± 11.42	56.03 ± 10.97	56.82 ± 11.48	55.43 ± 11.19	48.49 ± 8.30	52.35 ± 8.96

## Sheet: SI Table 2
			PC1	PC2
		% Variation	70.7	18
	SAFA	12:00:00	-0.001	0.002
		14:00:00	-0.128	-0.128
		15:00:00	-0.001	0.005
		16:00:00	0.168	0.01
		17:00:00	0.006	0
		18:00:00	0.046	0.031
		20:00:00	-0.003	0.008
	MUFA	16:1n-7	-0.241	0.052
		16:1n-9	-0.001	0.004
		18:1n-7	-0.064	0.021
		18:1n-9	-0.19	0.64
		20:01:00	0.092	0.23
	PUFA	18:2n-6	-0.026	0.013
		18:3n-3	-0.017	0.012
		18:4n-3	-0.099	-0.046
		20:2n-6	0.005	0
		20:3n-3	0.008	-0.017
		20:4n-3	-0.031	-0.014
		20:4n-6	0.006	-0.01
		20:5n-3	-0.281	-0.719
		21:5n-3	-0.024	-0.019
		22:5n-3	-0.048	-0.016
		22:6n-3	0.868	-0.113

## Sheet: SI Table 3
			Iron Gate			Trinity
	Run		Fall			Fall			Spring
	Year		2020	2021	2022	2020	2021	2022	2020	2021	2022
	N		30	30	30	30	30	30	30	31	30
	Lipid (%)		9.44 ±	10.14 ±	10.22 ±	9.28 ±	10.47 ±	11.42 ±	10.51 ±	10.98 ±	11.19 ±
			0.65	1.03	1.07	0.77	1.27	0.73	0.97	1.06	1.55
	SAFA	12:0	0.02 ± 0.00	0.02 ± 0.00	0.02 ± 0.00	0.02 ± 0.00	0.02 ± 0.00	0.02 ± 0.00	0.02 ± 0.00	0.02 ± 0.00	0.02 ± 0.00
		14:0	1.67 ± 0.19	1.63 ± 0.34	1.54 ± 0.19	1.70 ± 0.18	1.69 ± 0.24	1.81 ± 0.18	1.43 ± 0.22	1.48 ± 0.16	1.57 ± 0.18
		15:0	0.17 ± 0.02	0.15 ± 0.03	0.22 ± 0.02	0.16 ± 0.02	0.16 ± 0.03	0.22 ± 0.03	0.16 ± 0.03	0.17 ± 0.03	0.20 ± 0.03
		16:0	13.06 ± 0.51	12.88 ± 0.83	11.52 ± 0.56	12.79 ± 0.65	11.54 ± 0.86	10.86 ± 0.52	11.29 ± 0.54	11.52 ± 0.45	12.00 ± 0.65
		17:0	0.15 ± 0.02	0.14 ± 0.04	0.21 ± 0.03	0.14 ± 0.02	0.15 ± 0.03	0.21 ± 0.03	0.15 ± 0.03	0.15 ± 0.02	0.20 ± 0.04
		18:0	5.88 ± 0.29	6.08 ± 0.38	5.28 ± 0.37	5.44 ± 0.30	5.35 ± 0.37	5.45 ± 0.34	5.43 ± 0.39	5.65 ± 0.32	5.73 ± 0.31
	∑ SAFA		20.96 ± 5.20	20.90 ± 5.16	19.73 ± 4.79	20.25 ± 5.06	18.91 ± 4.59	18.58 ± 4.33	18.48 ± 4.52	18.98 ± 4.62	18.78 ± 4.57
	MUFA	16:1n-7	6.85 ± 0.50	7.22 ± 0.75	6.71 ± 0.57	7.06 ± 0.37	6.98 ± 0.42	6.34 ± 0.41	7.04 ± 0.57	7.15 ± 0.58	6.39 ± 0.56
		16:1n-9	0.46 ± 0.08	0.46 ± 0.12	0.51 ± 0.07	0.47 ± 0.07	0.47 ± 0.07	0.44 ± 0.06	0.58 ± 0.12	0.59 ± 0.09	0.45 ± 0.07
		17:1	0.29 ± 0.03	0.26 ± 0.03	0.42 ± 0.03	0.29 ± 0.03	0.27 ± 0.03	0.38 ± 0.04	0.34 ± 0.06	0.39 ± 0.06	0.33 ± 0.03
		18:1n-7	4.65 ± 0.25	4.70 ± 0.27	4.05 ± 0.18	4.66 ± 0.27	4.28 ± 0.25	4.17 ± 0.24	4.32 ± 0.22	4.51 ± 0.25	4.29 ± 0.27
		18:1n-9	19.17 ± 1.73	20.09 ± 3.63	20.39 ± 1.84	19.48 ± 1.79	18.22 ± 2.95	16.48 ± 1.78	22.81 ± 2.86	21.48 ± 1.26	18.79 ± 2.49
		20:1	0.90 ± 0.18	0.84 ± 0.22	1.06 ± 0.13	0.82 ± 0.16	0.96 ± 0.32	1.18 ± 0.23	1.08 ± 0.19	1.15 ± 0.16	1.18 ± 0.17
	∑ MUFA		32.31 ± 7.26	33.58 ± 7.64	31.43 ± 7.07	32.77 ± 7.39	31.19 ± 6.92	28.99 ± 6.18	36.17 ± 8.64	35.27 ± 8.10	33.14 ± 7.70
	PUFA	18:2n-6	0.92 ± 0.11	0.92 ± 0.19	1.24 ± 0.12	0.95 ± 0.09	1.07 ± 0.18	1.32 ± 0.13	1.00 ± 0.15	1.03 ± 0.10	1.10 ± 0.15
		18:3n-3	0.40 ± 0.10	0.30 ± 0.09	0.65 ± 0.10	0.42 ± 0.09	0.37 ± 0.09	0.67 ± 0.12	0.47 ± 0.10	0.41 ± 0.08	0.55 ± 0.12
		18:4n-3	0.58 ± 0.19	0.44 ± 0.17	0.80 ± 0.13	0.57 ± 0.18	0.52 ± 0.17	0.79 ± 0.15	0.59 ± 0.21	0.51 ± 0.12	0.62 ± 0.15
		20:2n-6	0.10 ± 0.01	0.07 ± 0.02	0.14 ± 0.02	0.09 ± 0.01	0.11 ± 0.02	0.15 ± 0.03	0.10 ± 0.02	0.11 ± 0.01	0.14 ± 0.03
		20:3n-3	0.10 ± 0.02	0.04 ± 0.02	0.09 ± 0.01	0.10 ± 0.02	0.15 ± 0.10	0.08 ± 0.01	0.07 ± 0.02	0.12 ± 0.07	0.09 ± 0.03
		20:3n-6	0.12 ± 0.02	0.11 ± 0.03	0.21 ± 0.02	0.12 ± 0.02	0.16 ± 0.03	0.22 ± 0.03	0.13 ± 0.03	0.16 ± 0.02	0.20 ± 0.04
		20:4n-3	1.05 ± 0.33	0.79 ± 0.31	1.27 ± 0.22	1.03 ± 0.21	1.06 ± 0.27	1.34 ± 0.26	1.15 ± 0.27	0.99 ± 0.20	1.01 ± 0.27
		20:4n-6	1.55 ± 0.16	1.56 ± 0.24	1.78 ± 0.10	1.50 ± 0.13	1.80 ± 0.15	2.15 ± 0.18	1.63 ± 0.20	1.68 ± 0.20	1.92 ± 0.16
		20:5n-3	17.63 ± 1.70	17.97 ± 2.38	14.94 ± 0.93	18.12 ± 1.58	19.24 ± 2.08	17.68 ± 1.79	15.04 ± 1.99	15.61 ± 0.87	16.31 ± 1.25
		21:5n-3	0.40 ± 0.04	0.36 ± 0.08	0.45 ± 0.07	0.39 ± 0.04	0.56 ± 0.09	0.47 ± 0.08	0.36 ± 0.08	0.49 ± 0.04	0.45 ± 0.05
		22:5n-3	6.59 ± 0.58	6.49 ± 0.81	6.27 ± 0.64	6.58 ± 0.41	8.03 ± 0.56	7.32 ± 0.55	6.36 ± 0.87	7.42 ± 0.60	6.96 ± 0.40
		22:6n-3	17.30 ± 1.12	16.49 ± 1.62	20.22 ± 1.78	17.10 ± 1.48	16.83 ± 1.27	20.24 ± 1.41	18.45 ± 1.91	17.20 ± 1.12	19.49 ± 1.78
	∑ PUFA		46.73 ± 6.60	45.53 ± 6.55	48.84 ± 6.77	46.98 ± 6.66	49.90 ± 6.87	52.43 ± 7.14	45.35 ± 6.37	45.74 ± 6.23	48.07 ± 6.66

## Sheet: SI Table 4
			Coleman			Feather			Nimbus			Mokelumne			Merced
	Year		2020	2021	2022	2020	2021	2022	2020	2021	2022	2020	2021	2022	2020	2021	2022
	N		30	30	30	30	30	30	30	30	30	31	30	30	30	28	12
	Lipid (%)		10.35 ±	11.58 ±	11.85 ± 0.69	11.27 ±	11.96 ±	11.79 ±	11.42 ±	11.08 ±	11.96 ±	11.10 ±	11.88 ±	11.11 ±	11.29 ±	11.25 ±	11.33 ±
			0.71	0.82		0.91	1.25	0.94	1.51	0.77	0.71	0.79	1.03	0.82	0.75	0.9	1.33
	SAFA	12:0	0.01 ± 0.00	0.01 ± 0.00	0.01 ± 0.00	0.01 ± 0.00	0.02 ± 0.00	0.02 ± 0.00	0.01 ± 0.00	0.01 ± 0.00	0.01 ± 0.00	0.02 ± 0.00	0.01 ± 0.00	0.02 ± 0.00	0.01 ± 0.00	0.01 ± 0.00	0.02 ± 0.00
		14:0	1.78 ± 0.26	2.08 ± 0.23	1.99 ± 0.26	2.15 ± 0.22	2.22 ± 0.25	2.07 ± 0.18	2.16 ± 0.34	2.21 ± 0.20	2.03 ± 0.21	2.16 ± 0.30	2.05 ± 0.26	2.02 ± 0.22	2.05 ± 0.37	2.11 ± 0.26	2.09 ± 0.27
		15:0	0.19 ± 0.02	0.19 ± 0.02	0.19 ± 0.02	0.19 ± 0.02	0.22 ± 0.02	0.21 ± 0.02	0.21 ± 0.02	0.21 ± 0.02	0.20 ± 0.03	0.21 ± 0.02	0.19 ± 0.02	0.22 ± 0.02	0.19 ± 0.02	0.21 ± 0.02	0.21 ± 0.03
		16:0	11.35 ± 0.44	11.13 ± 0.60	11.59 ± 0.66	11.15 ± 0.66	11.28 ± 0.65	11.03 ± 0.57	11.73 ± 0.66	11.20 ± 0.51	11.62 ± 0.43	11.28 ± 0.61	10.98 ± 0.58	10.88 ± 0.38	11.54 ± 0.70	10.71 ± 0.67	11.15 ± 0.60
		17:0	0.19 ± 0.03	0.20 ± 0.03	0.20 ± 0.02	0.21 ± 0.03	0.24 ± 0.03	0.23 ± 0.03	0.21 ± 0.04	0.22 ± 0.04	0.21 ± 0.02	0.22 ± 0.04	0.21 ± 0.03	0.22 ± 0.03	0.18 ± 0.06	0.23 ± 0.03	0.23 ± 0.03
		18:0	5.68 ± 0.47	6.29 ± 0.34	6.30 ± 0.43	6.18 ± 0.33	6.34 ± 0.51	6.10 ± 0.51	6.03 ± 0.46	6.12 ± 0.38	6.18 ± 0.31	6.12 ± 0.57	6.15 ± 0.29	5.98 ± 0.43	6.05 ± 0.61	5.90 ± 0.33	5.88 ± 0.56
	∑ SAFA		19.20 ± 4.54	19.91 ± 4.52	20.28 ± 4.69	19.90 ± 4.51	20.32 ± 4.56	19.65 ± 4.45	20.35 ± 4.69	19.96 ± 4.51	20.26 ± 4.67	20.01 ± 4.54	19.59 ± 4.45	19.35 ± 4.39	20.02 ± 4.64	19.17 ± 4.31	19.58 ± 4.47
	MUFA	16:1n-7	7.23 ± 0.38	7.18 ± 0.36	7.25 ± 0.47	7.23 ± 0.35	7.14 ± 0.38	7.08 ± 0.47	7.13 ± 0.34	7.24 ± 0.31	7.22 ± 0.52	7.03 ± 0.35	7.08 ± 0.36	6.96 ± 0.39	7.11 ± 0.58	7.24 ± 0.36	7.23 ± 0.47
		16:1n-9	0.53 ± 0.11	0.44 ± 0.09	0.43 ± 0.07	0.43 ± 0.08	0.46 ± 0.10	0.44 ± 0.08	0.52 ± 0.12	0.46 ± 0.10	0.43 ± 0.08	0.50 ± 0.13	0.44 ± 0.11	0.46 ± 0.10	0.44 ± 0.10	0.42 ± 0.08	0.42 ± 0.09
		17:1	0.31 ± 0.04	0.32 ± 0.04	0.30 ± 0.03	0.32 ± 0.03	0.31 ± 0.03	0.33 ± 0.03	0.31 ± 0.04	0.30 ± 0.03	0.30 ± 0.03	0.35 ± 0.05	0.29 ± 0.02	0.34 ± 0.04	0.29 ± 0.03	0.29 ± 0.03	0.33 ± 0.04
		18:1n-7	3.96 ± 0.25	4.07 ± 0.18	3.96 ± 0.25	4.02 ± 0.17	4.05 ± 0.19	3.92 ± 0.22	4.14 ± 0.24	4.19 ± 0.24	3.97 ± 0.18	4.11 ± 0.23	4.01 ± 0.22	3.94 ± 0.23	4.11 ± 0.24	3.91 ± 0.20	3.92 ± 0.21
		18:1n-9	17.89 ± 3.73	14.51 ± 2.11	15.55 ± 2.52	14.22 ± 2.63	14.50 ± 3.00	14.92 ± 2.50	15.69 ± 4.06	13.83 ± 2.28	14.52 ± 1.99	15.00 ± 3.52	13.85 ± 2.71	14.68 ± 2.89	15.50 ± 3.75	13.26 ± 2.69	14.72 ± 3.02
		20:1	1.11 ± 0.52	0.76 ± 0.20	0.84 ± 0.27	0.76 ± 0.22	0.85 ± 0.31	1.00 ± 0.29	0.88 ± 0.38	0.77 ± 0.24	0.78 ± 0.21	0.99 ± 0.55	0.72 ± 0.29	0.99 ± 0.32	0.81 ± 0.46	0.76 ± 0.36	0.96 ± 0.30
	∑ MUFA		31.04 ± 6.80	27.28 ± 5.59	28.32 ± 5.98	26.99 ± 5.50	27.32 ± 5.59	27.68 ± 5.71	28.67 ± 6.02	26.79 ± 5.36	27.22 ± 5.61	27.99 ± 5.74	26.38 ± 5.37	27.38 ± 5.62	28.26 ± 5.97	25.87 ± 5.18	27.57 ± 5.67
	PUFA	18:2n-6	1.14 ± 0.13	1.34 ± 0.13	1.27 ± 0.10	1.26 ± 0.11	1.42 ± 0.15	1.32 ± 0.12	1.24 ± 0.14	1.39 ± 0.17	1.25 ± 0.09	1.28 ± 0.15	1.36 ± 0.17	1.30 ± 0.13	1.15 ± 0.17	1.42 ± 0.11	1.30 ± 0.13
		18:3n-3	0.52 ± 0.12	0.44 ± 0.06	0.46 ± 0.06	0.56 ± 0.08	0.48 ± 0.07	0.57 ± 0.10	0.55 ± 0.09	0.46 ± 0.07	0.44 ± 0.08	0.57 ± 0.10	0.43 ± 0.07	0.54 ± 0.09	0.51 ± 0.12	0.48 ± 0.05	0.54 ± 0.07
		18:4n-3	0.76 ± 0.22	0.78 ± 0.16	0.78 ± 0.17	0.94 ± 0.22	0.83 ± 0.20	0.87 ± 0.18	0.79 ± 0.24	0.79 ± 0.19	0.75 ± 0.14	0.89 ± 0.30	0.83 ± 0.26	0.90 ± 0.21	0.83 ± 0.34	0.98 ± 0.17	0.91 ± 0.17
		20:2n-6	0.12 ± 0.02	0.09 ± 0.01	0.10 ± 0.02	0.10 ± 0.01	0.11 ± 0.01	0.13 ± 0.03	0.12 ± 0.10	0.10 ± 0.01	0.10 ± 0.02	0.10 ± 0.02	0.09 ± 0.01	0.12 ± 0.02	0.08 ± 0.02	0.11 ± 0.02	0.12 ± 0.04
		20:3n-3	0.13 ± 0.04	0.04 ± 0.01	0.06 ± 0.01	0.08 ± 0.01	0.20 ± 0.10	0.08 ± 0.03	0.07 ± 0.01	0.04 ± 0.01	0.06 ± 0.01	0.08 ± 0.01	0.04 ± 0.01	0.07 ± 0.01	0.06 ± 0.02	0.10 ± 0.04	0.07 ± 0.03
		20:3n-6	0.18 ± 0.02	0.19 ± 0.03	0.17 ± 0.02	0.18 ± 0.03	0.24 ± 0.03	0.24 ± 0.02	0.16 ± 0.02	0.20 ± 0.03	0.17 ± 0.02	0.18 ± 0.03	0.19 ± 0.03	0.22 ± 0.02	0.14 ± 0.03	0.23 ± 0.03	0.24 ± 0.03
		20:4n-3	1.62 ± 0.38	1.58 ± 0.27	1.35 ± 0.24	1.85 ± 0.37	1.55 ± 0.33	1.50 ± 0.22	1.68 ± 0.45	1.66 ± 0.34	1.34 ± 0.20	1.65 ± 0.43	1.52 ± 0.32	1.37 ± 0.23	1.46 ± 0.38	1.56 ± 0.19	1.39 ± 0.23
		20:4n-6	1.51 ± 0.12	1.71 ± 0.17	1.64 ± 0.13	1.58 ± 0.16	1.92 ± 0.14	1.72 ± 0.13	1.58 ± 0.13	1.60 ± 0.14	1.63 ± 0.15	1.70 ± 0.13	1.76 ± 0.14	1.75 ± 0.16	1.48 ± 0.17	1.89 ± 0.14	1.72 ± 0.13
		20:5n-3	17.92 ± 3.06	20.22 ± 1.73	19.63 ± 2.24	20.61 ± 2.08	19.28 ± 2.03	19.78 ± 2.31	19.22 ± 2.66	20.61 ± 1.26	20.42 ± 1.97	19.46 ± 2.69	20.73 ± 2.04	20.06 ± 2.64	20.27 ± 3.01	21.15 ± 2.09	20.18 ± 3.06
		21:5n-3	0.53 ± 0.10	0.66 ± 0.09	0.61 ± 0.09	0.54 ± 0.08	0.71 ± 0.10	0.67 ± 0.14	0.48 ± 0.09	0.65 ± 0.08	0.58 ± 0.10	0.52 ± 0.10	0.65 ± 0.10	0.61 ± 0.15	0.43 ± 0.12	0.76 ± 0.11	0.65 ± 0.14
		22:5n-3	7.64 ± 0.83	8.19 ± 0.68	7.18 ± 0.59	8.03 ± 0.78	8.08 ± 0.69	7.79 ± 0.77	7.45 ± 0.95	8.32 ± 0.49	7.39 ± 0.69	7.42 ± 0.66	8.03 ± 0.53	7.66 ± 0.76	6.93 ± 1.05	7.97 ± 0.70	7.31 ± 0.92
		22:6n-3	17.70 ± 1.13	17.57 ± 0.75	18.15 ± 1.34	17.38 ± 0.73	17.53 ± 1.10	18.01 ± 1.02	17.63 ± 0.91	17.43 ± 0.85	18.40 ± 1.37	18.15 ± 0.77	18.39 ± 1.00	18.67 ± 1.30	18.36 ± 1.30	18.33 ± 0.91	18.42 ± 2.02
	∑ PUFA		49.76 ± 6.75	52.81 ± 7.16	51.40 ± 7.12	53.11 ± 7.19	52.36 ± 6.93	52.67 ± 7.12	50.98 ± 6.96	53.25 ± 7.21	52.52 ± 7.34	52.00 ± 7.08	54.02 ± 7.39	53.28 ± 7.31	51.72 ± 7.31	54.96 ± 7.43	52.85 ± 7.30

## Sheet: SI Table 5
			Livingston			Coleman			Feather
	Run		Winter			Late Fall			Spring
	Year		2020	2021	2022	2020	2021	2022	2020	2021	2022
	N		29	29	28	33	30	41	30	38	30
	Lipid (%)		11.85 ±	12.24 ±	12.00 ±	10.30 ±	11.47 ±	11.20 ±	12.17 ±	12.06 ±	12.55 ±
			0.92	0.91	0.94	0.78	0.62	0.59	0.91	0.58	0.8
	SAFA	12:0	0.01 ± 0.00	0.01 ± 0.00	0.01 ± 0.00	0.02 ± 0.01	0.02 ± 0.00	0.02 ± 0.00	0.01 ± 0.00	0.01 ± 0.00	0.01 ± 0.00
		14:0	2.13 ± 0.20	2.23 ± 0.18	2.07 ± 0.22	2.85 ± 0.20	2.58 ± 0.34	2.81 ± 0.15	1.69 ± 0.25	1.69 ± 0.20	1.73 ± 0.22
		15:0	0.25 ± 0.02	0.24 ± 0.02	0.22 ± 0.02	0.23 ± 0.02	0.22 ± 0.02	0.27 ± 0.01	0.18 ± 0.02	0.18 ± 0.02	0.21 ± 0.02
		16:0	10.75 ± 0.51	10.55 ± 0.45	10.25 ± 0.43	11.04 ± 0.63	11.83 ± 0.45	10.77 ± 0.42	11.53 ± 0.68	10.84 ± 0.53	10.90 ± 0.62
		17:0	0.29 ± 0.02	0.29 ± 0.02	0.25 ± 0.02	0.23 ± 0.02	0.22 ± 0.03	0.28 ± 0.02	0.20 ± 0.03	0.19 ± 0.03	0.20 ± 0.04
		18:0	5.46 ± 0.36	5.76 ± 0.30	5.46 ± 0.46	5.51 ± 0.38	5.84 ± 0.37	5.90 ± 0.35	5.76 ± 0.34	5.53 ± 0.37	5.71 ± 0.46
	∑ SAFA		18.89 ± 4.26	19.07 ± 4.22	18.25 ± 4.10	19.88 ± 4.35	20.70 ± 4.68	20.05 ± 4.29	19.38 ± 4.62	18.44 ± 4.35	18.75 ± 4.38
	MUFA	16:1n-7	6.92 ± 0.42	7.18 ± 0.38	7.10 ± 0.49	7.62 ± 0.32	7.68 ± 0.39	7.47 ± 0.31	7.20 ± 0.43	7.18 ± 0.42	7.29 ± 0.32
		16:1n-9	0.44 ± 0.05	0.46 ± 0.05	0.49 ± 0.05	0.38 ± 0.07	0.41 ± 0.08	0.43 ± 0.06	0.49 ± 0.06	0.50 ± 0.08	0.58 ± 0.09
		17:1	0.35 ± 0.02	0.45 ± 0.03	0.32 ± 0.02	0.29 ± 0.04	0.31 ± 0.03	0.32 ± 0.02	0.34 ± 0.03	0.32 ± 0.02	0.37 ± 0.03
		18:1n-7	3.38 ± 0.14	3.89 ± 0.15	3.87 ± 0.27	4.04 ± 0.20	4.22 ± 0.24	4.13 ± 0.14	3.91 ± 0.37	3.87 ± 0.24	4.05 ± 0.27
		18:1n-9	12.52 ± 1.09	12.85 ± 0.87	13.37 ± 0.87	12.08 ± 1.97	13.55 ± 3.07	12.09 ± 1.27	18.03 ± 3.07	17.70 ± 3.13	17.70 ± 2.74
		20:1	0.69 ± 0.08	0.77 ± 0.15	0.67 ± 0.07	0.74 ± 0.21	0.72 ± 0.25	0.81 ± 0.17	0.90 ± 0.25	0.92 ± 0.15	1.00 ± 0.23
	∑ MUFA		24.30 ± 4.88	25.59 ± 4.98	25.82 ± 5.18	25.15 ± 4.83	26.89 ± 5.34	25.26 ± 4.78	30.87 ± 6.87	30.49 ± 6.74	30.99 ± 6.71
	PUFA	18:2n-6	1.29 ± 0.09	1.38 ± 0.09	1.42 ± 0.08	1.28 ± 0.08	1.29 ± 0.11	1.56 ± 0.08	1.09 ± 0.13	1.19 ± 0.11	1.32 ± 0.15
		18:3n-3	0.57 ± 0.05	0.50 ± 0.05	0.53 ± 0.05	0.58 ± 0.05	0.56 ± 0.07	0.56 ± 0.04	0.44 ± 0.07	0.46 ± 0.07	0.46 ± 0.08
		18:4n-3	1.04 ± 0.16	1.03 ± 0.18	0.81 ± 0.14	1.06 ± 0.16	0.94 ± 0.21	0.90 ± 0.10	0.77 ± 0.18	0.72 ± 0.15	0.97 ± 0.22
		20:2n-6	0.11 ± 0.01	0.04 ± 0.02	0.12 ± 0.01	0.09 ± 0.01	0.11 ± 0.01	0.14 ± 0.01	0.09 ± 0.01	0.11 ± 0.01	0.11 ± 0.01
		20:3n-3	0.11 ± 0.02	0.07 ± 0.01	0.11 ± 0.03	0.05 ± 0.01	0.08 ± 0.01	0.28 ± 0.25	0.05 ± 0.01	0.14 ± 0.07	0.07 ± 0.01
		20:3n-6	0.16 ± 0.01	0.18 ± 0.02	0.20 ± 0.02	0.14 ± 0.02	0.19 ± 0.02	0.26 ± 0.02	0.14 ± 0.02	0.18 ± 0.02	0.21 ± 0.03
		20:4n-3	2.02 ± 0.19	2.19 ± 0.23	1.84 ± 0.15	1.95 ± 0.26	1.75 ± 0.28	1.75 ± 0.14	1.25 ± 0.30	1.43 ± 0.26	1.20 ± 0.24
		20:4n-6	1.63 ± 0.10	1.61 ± 0.12	1.82 ± 0.08	1.52 ± 0.15	1.64 ± 0.09	2.05 ± 0.10	1.48 ± 0.11	1.63 ± 0.11	1.81 ± 0.16
		20:5n-3	19.95 ± 1.25	20.39 ± 1.08	20.79 ± 0.98	21.71 ± 1.75	20.74 ± 1.99	20.27 ± 1.07	17.80 ± 2.24	18.24 ± 1.80	17.51 ± 1.71
		21:5n-3	0.58 ± 0.07	0.66 ± 0.06	0.66 ± 0.04	0.45 ± 0.07	0.55 ± 0.06	0.71 ± 0.04	0.46 ± 0.09	0.62 ± 0.08	0.58 ± 0.09
		22:5n-3	6.94 ± 0.44	7.66 ± 0.51	8.10 ± 0.66	6.77 ± 0.66	7.21 ± 0.62	7.88 ± 0.52	6.62 ± 0.61	7.91 ± 0.81	7.72 ± 0.76
		22:6n-3	22.40 ± 1.14	19.62 ± 0.87	19.54 ± 0.98	19.37 ± 0.92	17.33 ± 0.84	18.34 ± 0.71	19.57 ± 1.29	18.43 ± 1.39	18.31 ± 1.07
	∑ PUFA		56.80 ± 7.93	55.34 ± 7.49	55.93 ± 7.57	54.98 ± 7.70	52.40 ± 7.17	54.69 ± 7.21	49.75 ± 7.05	51.07 ± 6.93	50.25 ± 6.75

## Sheet: SI Table 6
			Trinity			Iron Gate
	Year		2020	2021	2022	2020	2021	2022
	N		31	30	30	35	30	30
	Lipid (%)		10.95 ±	10.75 ±	11.30 ±	11.33 ±	11.01 ±	11.17 ±
			0.54	0.55	0.56	0.64	0.48	0.68
	SAFA	12:0	0.02 ± 0.00	0.02 ± 0.00	0.02 ± 0.00	0.02 ± 0.00	0.02 ± 0.00	0.02 ± 0.00
		14:0	1.49 ± 0.19	1.77 ± 0.23	1.98 ± 0.24	1.66 ± 0.19	2.02 ± 0.26	2.07 ± 0.23
		15:0	0.21 ± 0.04	0.21 ± 0.03	0.25 ± 0.04	0.22 ± 0.02	0.21 ± 0.02	0.23 ± 0.03
		16:0	11.41 ± 2.00	11.00 ± 0.57	11.98 ± 0.34	11.58 ± 0.76	11.97 ± 0.58	11.79 ± 0.41
		17:0	0.18 ± 0.04	0.20 ± 0.03	0.24 ± 0.03	0.20 ± 0.02	0.19 ± 0.03	0.24 ± 0.02
		18:0	5.72 ± 1.08	6.13 ± 0.39	5.91 ± 0.37	6.07 ± 0.29	6.05 ± 0.36	5.96 ± 0.47
	∑ SAFA		19.03 ± 4.58	19.34 ± 4.47	20.38 ± 4.76	19.75 ± 4.67	20.45 ± 4.79	20.30 ± 4.70
	MUFA	16:1n-7	5.87 ± 0.43	5.80 ± 0.34	5.98 ± 0.45	5.89 ± 0.43	6.37 ± 0.34	6.27 ± 0.49
		16:1n-9	0.47 ± 0.05	0.43 ± 0.09	0.39 ± 0.08	0.46 ± 0.08	0.37 ± 0.06	0.35 ± 0.06
		17:1	0.32 ± 0.03	0.29 ± 0.02	0.31 ± 0.03	0.31 ± 0.03	0.26 ± 0.02	0.30 ± 0.02
		18:1n-7	4.36 ± 0.25	4.35 ± 0.25	3.83 ± 0.15	4.37 ± 0.31	4.27 ± 0.26	3.97 ± 0.10
		18:1n-9	16.25 ± 1.32	13.56 ± 1.83	13.45 ± 2.10	15.45 ± 2.13	13.62 ± 2.18	13.08 ± 1.95
		20:1	1.41 ± 0.22	1.41 ± 0.35	1.30 ± 0.28	1.44 ± 0.34	1.15 ± 0.30	1.20 ± 0.23
	∑ MUFA		28.68 ± 6.05	25.85 ± 5.06	25.26 ± 5.06	27.93 ± 5.76	26.04 ± 5.18	25.17 ± 4.97
	PUFA	18:2n-6	0.97 ± 0.09	1.11 ± 0.18	1.19 ± 0.13	0.99 ± 0.09	1.13 ± 0.16	1.20 ± 0.10
		18:3n-3	0.58 ± 0.08	0.50 ± 0.07	0.65 ± 0.09	0.59 ± 0.08	0.43 ± 0.07	0.64 ± 0.05
		18:4n-3	0.48 ± 0.13	0.57 ± 0.16	0.66 ± 0.14	0.56 ± 0.19	0.97 ± 0.21	0.72 ± 0.12
		20:2n-6	0.15 ± 0.02	0.15 ± 0.01	0.17 ± 0.03	0.15 ± 0.02	0.13 ± 0.01	0.16 ± 0.02
		20:3n-3	0.09 ± 0.01	0.06 ± 0.01	0.08 ± 0.01	0.09 ± 0.02	0.08 ± 0.04	0.09 ± 0.02
		20:3n-6	0.14 ± 0.02	0.19 ± 0.03	0.20 ± 0.03	0.15 ± 0.02	0.18 ± 0.03	0.20 ± 0.02
		20:4n-3	0.81 ± 0.21	0.98 ± 0.29	1.23 ± 0.21	0.95 ± 0.32	1.06 ± 0.25	1.26 ± 0.21
		20:4n-6	2.07 ± 0.21	2.23 ± 0.16	2.12 ± 0.12	1.98 ± 0.18	2.10 ± 0.12	2.08 ± 0.14
		20:5n-3	17.21 ± 1.37	19.13 ± 1.41	18.03 ± 2.02	17.73 ± 2.03	19.53 ± 1.45	19.02 ± 1.99
		21:5n-3	0.43 ± 0.11	0.54 ± 0.09	0.54 ± 0.10	0.43 ± 0.09	0.55 ± 0.07	0.56 ± 0.11
		22:5n-3	9.12 ± 0.62	10.16 ± 0.81	8.75 ± 0.86	9.25 ± 0.68	9.47 ± 0.59	9.03 ± 0.93
		22:6n-3	20.26 ± 1.95	19.20 ± 0.94	20.75 ± 1.58	19.45 ± 1.32	17.87 ± 1.12	19.58 ± 1.61
	∑ PUFA		52.30 ± 7.21	54.82 ± 7.38	54.36 ± 7.39	52.32 ± 7.14	53.50 ± 7.15	54.53 ± 7.35

## Sheet: SI Table 7
			Trinity		Nimbus		Coleman	Mokelumne		Feather
	Year		2021	2022	2021	2022	2022	2021	2022	2022
	N		30	30	15	30	30	13	7	30
	Lipid (%)		10.55 ±	10.01 ±	10.59 ±	10.22 ±	10.31 ±	10.25 ±	10.29 ±	9.63 ±
			0.93	1.37	0.5	1.36	0.92	0.94	0.78	1.06
	SAFA	12:0	0.02 ± 0.01	0.01 ± 0.00	0.02 ± 0.00	0.02 ± 0.00	0.11 ± 0.25	0.06 ± 0.16	0.01 ± 0.00	0.18 ± 0.25
		14:0	1.14 ± 0.22	1.37 ± 0.23	3.07 ± 0.31	2.63 ± 0.24	1.61 ± 0.43	1.49 ± 0.38	1.71 ± 0.30	1.64 ± 0.27
		15:0	0.24 ± 0.03	0.24 ± 0.03	0.56 ± 0.05	0.52 ± 0.03	0.20 ± 0.04	0.21 ± 0.04	0.23 ± 0.05	0.20 ± 0.02
		16:0	13.57 ± 0.49	13.26 ± 0.54	12.29 ± 0.54	12.76 ± 0.54	13.79 ± 0.90	13.93 ± 0.69	13.51 ± 1.08	13.13 ± 0.99
		17:0	0.35 ± 0.05	0.33 ± 0.06	0.49 ± 0.05	0.50 ± 0.04	0.25 ± 0.08	0.25 ± 0.04	0.27 ± 0.10	0.24 ± 0.02
		18:0	6.79 ± 0.43	6.77 ± 0.39	4.82 ± 0.42	5.46 ± 0.31	6.50 ± 0.52	6.14 ± 0.32	6.10 ± 0.44	6.36 ± 0.41
	∑ SAFA		22.12 ± 5.49	21.99 ± 5.35	21.25 ± 4.68	21.89 ± 4.91	22.46 ± 5.51	22.08 ± 5.53	21.84 ± 5.37	21.75 ± 5.24
	MUFA	16:1n-7	5.77 ± 0.57	5.56 ± 0.54	4.10 ± 0.19	4.23 ± 0.29	6.03 ± 0.54	5.67 ± 0.45	5.59 ± 0.45	5.88 ± 0.50
		16:1n-9	0.41 ± 0.06	0.30 ± 0.06	0.36 ± 0.04	0.42 ± 0.04	0.35 ± 0.07	0.36 ± 0.06	0.36 ± 0.05	0.41 ± 0.10
		17:1	0.44 ± 0.05	0.37 ± 0.06	0.50 ± 0.04	0.49 ± 0.03	0.28 ± 0.04	0.30 ± 0.04	0.29 ± 0.04	0.27 ± 0.03
		18:1n-7	3.87 ± 0.38	3.71 ± 0.48	2.63 ± 0.19	3.01 ± 0.23	4.47 ± 0.26	4.22 ± 0.23	4.27 ± 0.19	4.54 ± 0.31
		18:1n-9	19.38 ± 1.98	16.16 ± 1.82	12.93 ± 1.01	13.71 ± 0.86	14.78 ± 1.55	16.39 ± 2.53	14.83 ± 1.36	15.20 ± 1.48
		20:1	1.70 ± 0.41	1.43 ± 0.53	4.21 ± 0.55	3.34 ± 0.52	1.02 ± 0.28	1.09 ± 0.42	1.10 ± 0.30	1.09 ± 0.36
	∑ MUFA		31.57 ± 7.24	27.53 ± 6.05	24.74 ± 4.64	25.20 ± 4.92	26.94 ± 5.59	28.03 ± 6.17	26.43 ± 5.57	27.39 ± 5.72
	PUFA	18:2n-6	1.21 ± 0.11	1.27 ± 0.12	1.73 ± 0.11	1.53 ± 0.12	1.63 ± 0.64	1.59 ± 0.57	2.27 ± 2.06	2.04 ± 0.79
		18:3n-3	0.67 ± 0.08	0.73 ± 0.15	1.23 ± 0.13	1.01 ± 0.11	0.73 ± 0.36	0.75 ± 0.39	0.66 ± 0.21	0.71 ± 0.26
		18:4n-3	0.28 ± 0.10	0.47 ± 0.10	1.26 ± 0.51	0.84 ± 0.15	0.49 ± 0.16	0.54 ± 0.15	0.49 ± 0.09	0.47 ± 0.13
		20:2n-6	0.00 ± 0.00	0.26 ± 0.09	0.53 ± 0.07	0.45 ± 0.04	0.23 ± 0.15	0.26 ± 0.16	0.37 ± 0.34	0.29 ± 0.17
		20:3n-3	0.17 ± 0.04	0.14 ± 0.06	0.28 ± 0.04	0.26 ± 0.02	0.11 ± 0.08	0.15 ± 0.03	0.11 ± 0.04	0.12 ± 0.03
		20:3n-6	0.16 ± 0.03	0.22 ± 0.03	0.23 ± 0.03	0.19 ± 0.03	0.29 ± 0.13	0.20 ± 0.05	0.33 ± 0.18	0.28 ± 0.13
		20:4n-3	1.35 ± 0.34	1.50 ± 0.22	3.59 ± 0.62	2.82 ± 0.37	1.34 ± 0.28	1.36 ± 0.30	1.20 ± 0.35	1.34 ± 0.20
		20:4n-6	2.21 ± 0.14	2.27 ± 0.21	1.86 ± 0.16	1.85 ± 0.15	2.40 ± 0.69	2.17 ± 0.36	2.60 ± 0.51	2.28 ± 0.28
		20:5n-3	11.82 ± 1.55	15.26 ± 2.41	11.54 ± 1.18	12.08 ± 0.95	16.99 ± 2.60	15.53 ± 2.32	16.36 ± 4.09	16.79 ± 1.77
		21:5n-3	0.25 ± 0.06	0.29 ± 0.09	0.35 ± 0.04	0.30 ± 0.03	0.44 ± 0.08	0.35 ± 0.05	0.41 ± 0.07	0.44 ± 0.06
		22:5n-3	6.33 ± 0.92	6.92 ± 0.97	6.19 ± 0.47	6.86 ± 0.54	7.76 ± 0.95	6.65 ± 0.84	7.34 ± 1.81	7.82 ± 0.91
		22:6n-3	21.87 ± 1.73	21.16 ± 2.57	25.23 ± 1.50	24.73 ± 0.88	18.20 ± 1.57	20.32 ± 1.83	19.61 ± 2.36	18.28 ± 1.31
	∑ PUFA		46.31 ± 6.69	50.48 ± 6.99	54.01 ± 7.33	52.91 ± 7.31	50.60 ± 6.65	49.89 ± 6.80	51.76 ± 6.89	50.86 ± 6.60
